# Supplementary material for: Data Collection Mechanisms in Health and Wellness Apps: Review and Analysis
Source: JMIR Mhealth Uhealth. 2022 Mar 9;10(3):e30468. doi: 10.2196/30468 (PMC8943537; doi:10.2196/30468)
Supplement: Multimedia Appendix 1 [file mhealth_v10i3e30468_app1.xlsx]

## Sheet: Sheet1
	Android	iOS
LifeSum	Bluetooth Camera	Camera Location
MyFitnessPal	Location Bluetooth Camera, Activity Recognition (Step count, movement)	Location Camera Bluetooth Motion Usage (Steps, movement)
mySugr	Camera Location Bluetooth	Bluetooth Camera Location
Blood Sugar Diary - Insulin	Camera	None
Diabetes:M	Activity Recognition Bluetooth NFC Location Camera	Bluetooth Location Camera Motion Usage Microphone
Medication Reminder & Pill Tracker	Camera Bluetooth Location	Bluetooth Camera
Monitor your weight	Bluetooth Location	Bluetooth
Renpho	Location Bluetooth Camera Activity Recognition	Location Bluetooth Camera
Withings Health Mate	Camera Location Bluetooth Activity Recognition	Bluetooth Camera Location Motion Usage
Calorie Counter, Diet Plan…	Location Bluetooth Activity Recognition Microphone Camera	Bluetooth Location Camera Microphone
Oura	Bluetooth Location Activity Recognition	Bluetooth Camera
LoseIt Fitnow	Camera Bluetooth Activity Recognition	Bluetooth Camera Motion Usage
FitIndex	Location Activity Recognition Bluetooth Camera	Location Bluetooth Camera
FitDays	Location Camera Bluetooth	Bluetooth Location Camera
Fibricheck	Camera Location Bluetooth	Location Camera Motion Usage
Qardio	Location Activity Recognition Bluetooth	Bluetooth Location Camera Motion Usage
Instant Heart Rate (Azumio)	Location Activity Recognition Body Sensors Camera	Bluetooth Camera Location Microphone Motion Usage
MedM Blood Pressure Diary	Bluetooth Camera Location	Bluetooth Camera
Samsung Health	Camera Bluetooth Activity Recognition NFC Location	Bluetooth Location Camera Motion Usage Microphone (for video)
Family Allergy & Asthma	Bluetooth Microphone Camera	Bluetooth Location Camera Microphone
Medscape	Location Camera	Location Camera Bluetooth Microphone
QuickMD	Bluetooth Location Camera Microphone	Bluetooth Location Camera Microphone Motion Usage
HealthTap	Camera Microphone Location Bluetooth	Location Camera Microphone
Workit Health	Camera Microphone Location Activity Recognition	Location Camera Microphone
My Online Therapy	Camera Microphone Bluetooth	Location Camera Microphone
